# Supplementary material for: Manipulation of information type and task constraints during observational learning improve coordination but not accuracy and control parameters
Source: PLoS One. 2025 Oct 24;20(10):e0317270. doi: 10.1371/journal.pone.0317270 (PMC12551892; doi:10.1371/journal.pone.0317270)
Supplement: S1 File — Point-light display (PLD) showing the movement of the throwing arm during the throwing action, with markers placed on the shoulder, elbow, wrist, and hand. full Body file. Point-light display (PLD) showing full-body movement during the throwing action, captured using 17 markers positioned across key anatomical landmarks. Wrist file. Point-light display (PLD) showing the movement of the throwing arm during the throwing action, with a focus on markers located on the shoulder, elbow, wrist, and hand. (ZIP) [file pone.0317270.s001.zip]

Archive with 4 entries (3 files):
- PLD/
- PLD/Arm.avi
- PLD/full PLD.avi
- PLD/wrist.avi
